# Supplementary material for: Red meat consumption, incident CVD and the influence of dietary quality in the Jackson Heart Study
Source: Public Health Nutr. 2022 Jun 23;26(3):643–52. doi: 10.1017/S1368980022001434 (PMC9989707; doi:10.1017/S1368980022001434)
Supplement: Supplementary file 1 [file S1368980022001434sup.zip]

Archive with 2 entries (2 files):
- S1368980022001434sup001.docx
- S1368980022001434sup002.docx
